# Supplementary material for: A Postmortem MRI Study of Cerebrovascular Disease and Iron Content at End-Stage of Fragile X-Associated Tremor/Ataxia Syndrome
Source: Cells. 2023 Jul 20;12(14):1898. doi: 10.3390/cells12141898 (PMC10377990; doi:10.3390/cells12141898)
Supplement: Supplementary file 1 [file cells-12-01898-s001.zip]

Archive with 1 entries (1 files):
- cells-2467263-supplementary.pdf
